# Supplementary material for: Assessing Computational Steps for CLIP-Seq Data Analysis
Source: Biomed Res Int. 2015 Oct 11;2015:196082. doi: 10.1155/2015/196082 (PMC4619761; doi:10.1155/2015/196082)
Supplement: Supplementary file 1 — Additional File 1: Reads distribution of CLIP, input and RNA-seq samples. Additional File 2: CLIP sequence alignment nearby “GGAG” motif within let-7d. Additional File 3: Summary of peaks identified using distinct reads or all reads. Additional File 4: The occurrence number of tetramers and the enrichment significance between CLIP and background sequences. [file 196082.f1.zip]

Archive with 2 entries (2 files):
- additional file 1-3.pdf
- additional file 4.xlsx
