# Supplementary material for: Assessing Computational Steps for CLIP-Seq Data Analysis
Source: Biomed Res Int. 2015 Oct 11;2015:196082. doi: 10.1155/2015/196082 (PMC4619761; doi:10.1155/2015/196082)
Supplement: Supplementary file 1 — Additional File 1: Reads distribution of CLIP, input and RNA-seq samples. Additional File 2: CLIP sequence alignment nearby “GGAG” motif within let-7d. Additional File 3: Summary of peaks identified using distinct reads or all reads. Additional File 4: The occurrence number of tetramers and the enrichment significance between CLIP and background sequences. [file 196082.f1.zip › additional file 4.xlsx]

## Sheet: caco1_motif
tetramers	No. in CLIP	No. in the INPUT	No. in the genome	P-value( Input)	P-value (Genome)	rank by no.
CTGG	1062	2436	10106	1	0.0017047	1
GCTG	963	2114	8518	1	7.8617e-08	2
CCTG	920	2061	9841	1	1	3
TGGA	877	1882	7170	1	2.51925e-13	4
TCCT	843	3413	7997	1	0.00974219	5
CTTC	842	2628	6491	1	3.19017e-18	6
CTGC	831	1841	7625	1	0.00020623	7
CCTC	785	2761	7888	1	1	8
TTCC	776	2767	7077	1	0.000217314	9
GGAG	767	1252	8830	1.36103e-07	1	10
CTCC	759	2950	8377	1	1	11
TTCT	753	2221	7852	1	1	12
TCTG	749	1886	8021	1	1	13
CCAG	740	1430	9440	1	1	14
TGCT	727	1717	6532	1	7.68675e-05	15
CTGA	725	1631	7109	1	0.56145	16
AGGA	722	1069	7746	8.61735e-13	1	17
GAAG	721	1379	6606	0.919454	0.000871149	18
CAGG	719	959	9460	4.52162e-20	1	19
TGGC	717	1247	6931	0.000454268	0.185933	20
GTGG	716	1071	7029	4.95903e-12	0.650142	21
CTCT	705	1914	7424	1	1	22
TGGG	700	1040	9459	3.65134e-12	1	23
TCCA	696	1863	6505	1	0.0101443	24
GGAA	676	1289	7117	0.990494	1	25
CTGT	674	1809	7590	1	1	26
CAGC	672	1320	7879	1	1	27
AAGA	665	1032	6303	4.72794e-09	0.0535087	28
GCAG	665	1105	7631	1.20528e-05	1	29
GGTG	660	966	6702	2.56688e-12	1	30
TCCC	660	2480	7783	1	1	31
GGCT	659	1054	7509	2.11126e-07	1	32
CATC	656	1579	4471	1	7.18916e-25	33
CTCA	655	1572	7304	1	1	34
CAGA	654	1107	7431	9.84509e-05	1	35
TCTT	651	2033	6807	1	1	36
AGAA	649	1141	7327	0.00341509	1	37
CCCT	644	1783	7208	1	1	38
CAAA	638	1064	6248	3.17851e-05	0.889553	39
CAAG	638	1022	5839	4.5807e-07	0.00267596	40
ACTG	636	1814	5905	1	0.0112646	41
CCCA	634	1608	8611	1	1	42
TTCA	628	1363	6202	1	1	43
GCCT	627	1137	7761	0.0517686	1	44
TTTC	627	1894	7530	1	1	45
CCTT	625	2015	6655	1	1	46
GAGG	625	994	8156	3.01067e-07	1	47
AGCT	621	1236	6759	1	1	48
TGTG	620	1324	6894	1	1	49
TCTC	620	2260	7219	1	1	50
AAAG	616	1025	6719	4.14076e-05	1	51
CTTT	611	1674	7412	1	1	52
TGAA	607	1316	6310	1	1	53
TCAA	604	1005	4758	5.3916e-05	2.30086e-11	54
CCAA	590	1092	5657	0.295544	0.278356	55
TCAG	590	1270	7095	1	1	56
TGCA	584	1221	6506	1	1	57
ACCT	583	1246	5587	1	0.285068	58
TGGT	582	1114	5780	1	1	59
AAGG	580	848	6371	8.6292e-11	1	60
ATGG	576	859	5646	1.10395e-09	1	61
GAAA	571	1100	6983	1	1	62
TGCC	568	1083	6728	1	1	63
GGGA	567	885	8404	2.4471e-07	1	64
GGCC	566	760	6629	2.98698e-15	1	65
GAGA	562	913	7207	1.53722e-05	1	66
ATCA	561	1139	4217	1	1.23917e-13	67
AAAA	558	904	5783	1.31534e-05	1	68
AGCA	553	974	5989	0.0157736	1	69
AAAT	550	1126	6352	1	1	70
ACAG	550	869	6798	1.46271e-06	1	71
GATG	548	1002	4829	0.206028	0.000286649	72
AGTG	548	1299	6636	1	1	73
CACT	546	1517	6036	1	1	74
AGAG	546	823	7364	1.25197e-08	1	75
TTGG	545	1037	6506	1	1	76
GAGC	542	769	5993	1.44561e-11	1	77
CCAC	541	1335	6128	1	1	78
GGGC	536	645	6837	5.43988e-21	1	79
CAGT	534	1283	6083	1	1	80
ACCA	531	899	5086	0.00113268	0.437326	81
TGAG	526	1062	7753	1	1	82
AAGT	524	1248	5283	1	1	83
TTTG	521	1418	7277	1	1	84
AAGC	520	877	5105	0.00104142	1	85
TCAT	518	1414	4771	1	0.0277249	86
GCCA	516	808	6517	1.79773e-06	1	87
TGAC	514	1413	4332	1	5.83069e-06	88
CACC	514	1016	6068	1	1	89
TGTC	512	1689	5168	1	1	90
ACAA	511	766	4660	2.8495e-08	0.0136339	91
ATCC	511	1272	4504	1	0.0006499	92
CCAT	508	1150	5288	1	1	93
AGCC	507	875	7199	0.00750535	1	94
GGCA	504	791	6548	3.27628e-06	1	95
AAAC	501	892	5070	0.0670421	1	96
CATT	497	1447	5476	1	1	97
ATCT	495	1326	5161	1	1	98
GTGA	494	1320	6068	1	1	99
AACA	493	846	5217	0.006386	1	100
AGGC	489	768	7415	5.65115e-06	1	101
ATTT	489	1342	6821	1	1	102
AGAT	486	925	5104	1	1	103
AATG	485	997	5370	1	1	104
TCAC	483	1466	5484	1	1	105
CATG	483	984	5586	1	1	106
AACT	482	1019	4743	1	1	107
GCCC	479	704	6500	1.50333e-08	1	108
AGGG	479	673	7355	1.3661e-10	1	109
TGTT	479	1489	5995	1	1	110
ACTT	478	1169	5149	1	1	111
CACA	475	960	5800	1	1	112
GCTC	474	866	5750	0.416659	1	113
TACA	471	620	4237	1.454e-13	0.00869038	114
GACT	464	1183	4359	1	0.236857	115
GTGC	463	814	5062	0.0517242	1	116
AGGT	463	793	5861	0.00961449	1	117
TGAT	462	1078	4616	1	1	118
GCTT	462	1061	5439	1	1	119
ACTC	459	1186	4872	1	1	120
ATGA	459	946	4746	1	1	121
ACAT	456	955	4591	1	1	122
CTTG	454	1109	6256	1	1	123
ACCC	453	801	5211	0.0843777	1	124
GGAC	452	774	4497	0.011589	1	125
ATTC	451	1089	4573	1	1	126
GGGG	449	493	5958	1.4084e-22	1	127
TTTT	448	1266	6657	1	1	128
GACC	448	744	4235	0.00153682	0.422074	129
GACA	443	818	4737	0.969052	1	130
GGAT	442	853	4841	1	1	131
GTGT	441	968	4913	1	1	132
AGTT	439	1084	5038	1	1	133
CAAC	438	856	3876	1	0.00434328	134
GTCC	437	1485	4413	1	1	135
CTAC	432	769	3368	0.164592	1.97986e-08	136
AACC	431	817	4283	1	1	137
GTCT	431	1281	5446	1	1	138
TAAA	425	808	4980	1	1	139
GCAA	422	721	4514	0.0174465	1	140
ATGT	421	1051	4924	1	1	141
CCCC	418	943	5450	1	1	142
TTTA	416	956	5418	1	1	143
TTGA	415	1031	5193	1	1	144
ATTG	414	1078	4155	1	1	145
GTTT	413	1155	5937	1	1	146
AGAC	412	770	5021	1	1	147
TATT	410	902	4531	1	1	148
CAAT	409	633	3605	2.39572e-05	0.00588086	149
GTTC	406	1298	4137	1	1	150
AATT	404	822	5080	1	1	151
TACT	404	851	3662	1	0.0494621	152
AATA	404	676	4093	0.00678508	1	153
AATC	402	845	4068	1	1	154
GCAT	401	1064	4226	1	1	155
ATGC	400	767	4065	1	1	156
TTGC	395	913	4994	1	1	157
TCTA	394	762	3801	1	1	158
TTGT	385	1498	5384	1	1	159
TTAT	383	868	4058	1	1	160
GGGT	382	600	5576	0.000176411	1	161
GAGT	380	835	5341	1	1	162
TTAC	378	714	3543	1	0.56768	163
GAAT	377	868	4754	1	1	164
ATAA	376	598	3639	0.000502497	1	165
GAAC	371	668	4014	0.632109	1	166
TACC	370	810	2843	1	9.56233e-08	167
ACAC	369	635	4171	0.0692301	1	168
GCAC	365	662	4515	0.938476	1	169
GTCA	364	1054	4280	1	1	170
TATC	357	860	2720	1	8.19006e-08	171
CTAT	356	594	3112	0.0164457	0.0105729	172
ATAT	356	670	3429	1	1	173
GTTG	345	868	4322	1	1	174
GATT	343	839	4436	1	1	175
ATTA	341	596	3909	0.241029	1	176
TATG	341	644	3515	1	1	177
AGTC	340	1107	4395	1	1	178
TTAA	331	722	4357	1	1	179
ACTA	331	508	2913	0.000213948	0.0291752	180
CCTA	328	896	3784	1	1	181
CTTA	327	727	3699	1	1	182
CGGC	323	344	2932	2.48229e-17	0.212556	183
CGGG	320	396	3837	3.44046e-11	1	184
GGTC	320	652	4207	1	1	185
GATC	319	813	3701	1	1	186
CCGC	315	681	3105	1	1	187
GCGG	315	468	3309	4.92616e-05	1	188
GGTT	313	715	4810	1	1	189
CTAA	307	662	3727	1	1	190
GGCG	301	421	3553	1.69898e-06	1	191
AGTA	299	622	3728	1	1	192
CGTG	298	533	2480	1	0.00182224	193
ATAC	297	506	2625	0.161041	0.0791991	194
TGTA	297	903	4554	1	1	195
TAAT	296	648	3839	1	1	196
TAAG	294	577	3750	1	1	197
CCGG	293	361	3418	2.48603e-10	1	198
GCTA	288	471	3393	0.0290969	1	199
CCCG	284	549	3637	1	1	200
CGCT	281	641	2320	1	0.0019221	201
CGAG	276	443	2485	0.0161695	0.318836	202
TCCG	273	615	2213	1	0.000766571	203
CATA	271	573	3253	1	1	204
TATA	266	474	2738	1	1	205
GCCG	264	459	2902	0.674013	1	206
GATA	260	473	2748	1	1	207
CGCC	254	424	3366	0.165331	1	208
TAAC	253	567	2729	1	1	209
AGCG	250	323	2410	2.39631e-07	1	210
GTAC	246	526	2117	1	0.0642482	211
GGTA	239	450	3182	1	1	212
CTAG	236	587	3640	1	1	213
GTAA	234	578	3623	1	1	214
GTAT	234	690	2886	1	1	215
GCGC	234	256	2815	1.57323e-11	1	216
TAGA	228	535	3992	1	1	217
TTAG	227	599	4078	1	1	218
TCGG	221	288	2070	3.45207e-06	1	219
CGCA	220	518	1814	1	0.0157451	220
CTCG	218	435	2477	1	1	221
CCGA	216	376	1927	1	0.675852	222
CGGA	215	392	2229	1	1	223
ACCG	214	417	1527	1	3.28835e-06	224
TAGG	213	418	4018	1	1	225
TAGC	213	467	3366	1	1	226
CGTC	210	685	1678	1	0.00441341	227
TAGT	209	701	3246	1	1	228
CACG	208	460	2164	1	1	229
CCGT	206	589	1815	1	0.506482	230
GTAG	205	481	3687	1	1	231
ATAG	201	469	3211	1	1	232
TGCG	198	330	2026	0.563385	1	233
ACGC	195	400	1629	1	0.0707628	234
TTCG	193	485	1413	1	7.70493e-05	235
AACG	191	306	1284	0.179714	3.95578e-07	236
GACG	190	416	1692	1	1	237
GTTA	187	567	2961	1	1	238
ACGT	184	456	1464	1	0.0112329	239
ATCG	182	472	1066	1	5.63595e-11	240
CGAC	181	285	1175	0.135488	1.03492e-07	241
TCGC	178	420	1792	1	1	242
GCGA	176	215	1826	4.66917e-06	1	243
ACGG	176	241	1787	0.000810612	1	244
TCGT	168	627	1247	1	0.000854679	245
TCGA	167	359	1149	1	1.51855e-05	246
CGCG	162	191	1923	3.35509e-06	1	247
GCGT	157	325	1807	1	1	248
ACGA	155	322	1161	1	0.00300414	249
GTCG	154	298	1306	1	0.478301	250
CGGT	144	263	1691	1	1	251
CGAA	135	268	1323	1	1	252
TACG	121	239	852	1	0.00228993	253
CGTT	117	510	1340	1	1	254
CGAT	115	270	1082	1	1	255
CGTA	87	285	797	1	1	256

## Sheet: caco2_motif
tetramers	No. in CLIP	No. in the INPUT	No. in the genome	P-value( Input)	P-value (Genome)	rank by no.
CTGG	925	2891	10448	1	0.000253253	1
GCTG	832	2433	8778	1	4.33076e-08	2
CCTG	750	2373	10268	1	1	3
TCCT	737	3989	8024	1	3.46719e-05	4
TGGA	716	2173	7119	1	6.69549e-11	5
CTCC	708	3493	8793	1	1	6
CTTC	677	3050	6633	1	2.53148e-11	7
CCTC	666	3237	8253	1	1	8
GGAG	660	1408	9209	9.07838e-10	1	9
CTGC	655	1987	7973	1	1	10
TTCC	649	3235	7201	1	0.00147421	11
TCTG	641	2142	8180	1	1	12
TGGC	628	1419	7200	2.97035e-06	0.0463565	13
TTCT	619	2699	7838	1	1	14
CCAG	619	1593	9801	0.376316	1	15
GTGG	616	1216	7246	1.07306e-13	0.413147	16
TGCT	613	1951	6667	1	0.000320073	17
GAAG	607	1560	6637	0.379078	0.000634561	18
TGGG	603	1240	9655	6.45532e-11	1	19
TCCA	601	2081	6690	1	0.0043061	20
CAGC	594	1459	8205	0.0163228	1	21
CTCT	589	2230	7523	1	1	22
GGTG	586	1125	7039	9.79643e-15	1	23
AGGA	582	1235	7937	8.4209e-09	1	24
CTGA	580	1947	7173	1	1	25
GCAG	577	1171	7893	3.70871e-11	1	26
CAGG	567	1080	9869	1.00555e-14	1	27
TCTC	567	2637	7206	1	1	28
CTGT	563	2067	7571	1	1	29
CAGA	558	1203	7550	1.27769e-07	1	30
TGTG	552	1531	6771	1	1	31
TCCC	547	2856	8021	1	1	32
AGCT	545	1388	6768	0.362497	1	33
GGAA	542	1497	7048	1	1	34
TCTT	541	2463	6707	1	1	35
CCTT	536	2361	6703	1	1	36
CTCA	535	1752	7429	1	1	37
CTTT	531	2067	7405	1	1	38
GAGG	528	1120	8500	6.26604e-08	1	39
AAGA	528	1183	6286	1.78406e-05	1	40
CATC	528	1722	4454	1	7.90171e-19	41
GGCT	524	1278	7771	0.0251143	1	42
ACCT	524	1384	5746	1	0.00373876	43
CCCT	524	2037	7477	1	1	44
AAGG	517	923	6338	3.00921e-17	1	45
TTTC	515	2263	7385	1	1	46
CAAG	513	1162	5815	7.37058e-05	0.070728	47
ACTG	510	2108	5970	1	0.702121	48
GGCC	508	834	6993	2.29069e-22	1	49
CAAA	503	1242	6231	0.0783931	1	50
TGCA	496	1321	6654	1	1	51
CCAA	495	1271	5769	0.902355	0.604491	52
AGAA	495	1343	7348	1	1	53
CCCA	493	1807	8829	1	1	54
TTCA	492	1539	6124	1	1	55
TGGT	488	1327	5937	1	1	56
GGGA	486	986	8416	2.71032e-09	1	57
AAAG	485	1235	6771	0.622891	1	58
ATGG	482	991	5626	1.39889e-08	0.747188	59
GGGC	477	720	7035	1.5813e-26	1	60
AAAT	476	1253	6174	1	1	61
GAGC	474	876	6252	8.22861e-14	1	62
TCAG	472	1411	7143	1	1	63
AGCA	471	1109	6162	0.0046	1	64
GCCT	471	1328	8026	1	1	65
TGAA	467	1472	6203	1	1	66
GCCA	465	902	6807	5.09944e-11	1	67
CCAC	464	1411	6415	1	1	68
TTTG	463	1799	7237	1	1	69
TTGG	461	1204	6516	1	1	70
GGCA	459	858	6731	9.46931e-13	1	71
TCAA	458	1157	4719	0.520837	4.52542e-05	72
AGTG	457	1539	6744	1	1	73
TGCC	453	1220	6847	1	1	74
TCAT	452	1592	4739	1	0.000285875	75
CACC	450	1074	6348	0.0177045	1	76
AGAG	448	860	7433	4.26797e-11	1	77
TGAC	445	1634	4432	1	2.09538e-06	78
ACAG	443	999	6892	0.000312646	1	79
GATG	441	1150	4770	1	0.00555017	80
CATG	439	1119	5816	1	1	81
AGGC	434	852	7685	1.11144e-09	1	82
ATCT	433	1511	5026	1	0.843001	83
GTGA	432	1564	6152	1	1	84
ATGA	432	1045	4708	0.0570674	0.0120287	85
GCTC	430	976	6041	0.000726166	1	86
ATTT	429	1641	6650	1	1	87
TGAG	429	1248	8019	1	1	88
TGTC	424	1936	5270	1	1	89
ATCC	424	1381	4444	1	0.000577366	90
CCAT	424	1310	5506	1	1	91
AACT	421	1197	4798	1	0.320301	92
AAAA	421	1048	5799	0.350858	1	93
CACT	420	1733	6234	1	1	94
GAAA	419	1243	6786	1	1	95
TGAT	418	1316	4471	1	0.00366972	96
AATG	418	1111	5207	1	1	97
CATT	417	1602	5465	1	1	98
ATCA	414	1295	4178	1	2.41827e-05	99
TGTT	414	1769	5871	1	1	100
GAGA	413	1012	7403	0.162303	1	101
AGGG	413	705	7333	6.02275e-16	1	102
CAGT	410	1433	6036	1	1	103
ACCA	410	942	5284	0.00287699	1	104
AGCC	407	1030	7472	0.955078	1	105
GTGT	407	1087	4756	1	1	106
AAGT	402	1507	5235	1	1	107
GTGC	401	915	5205	0.00220341	1	108
ACAA	397	866	4527	8.79636e-05	0.442226	109
GTCT	395	1561	5534	1	1	110
AACA	395	911	5080	0.00527991	1	111
GCTT	395	1252	5488	1	1	112
ATTC	388	1242	4616	1	1	113
AGAT	387	1069	5088	1	1	114
CACA	387	1005	5797	1	1	115
AAGC	387	996	5057	1	1	116
GGAC	386	859	4612	0.000554047	1	117
TTTT	386	1619	6565	1	1	118
ACTC	385	1396	5032	1	1	119
GGGG	385	550	6121	2.10857e-24	1	120
ATGT	384	1222	4768	1	1	121
GCCC	384	750	6874	1.10073e-08	1	122
ACTT	384	1404	5270	1	1	123
CTTG	383	1331	6391	1	1	124
GACA	382	941	4948	0.32918	1	125
ACCC	381	863	5444	0.00219627	1	126
AGGT	380	918	6028	0.119524	1	127
ACAT	379	1038	4554	1	1	128
CTAC	377	873	3401	0.0102871	1.03109e-09	129
GTCC	377	1633	4510	1	1	130
GACT	372	1421	4441	1	1	131
TAAA	372	929	5010	0.73497	1	132
AAAC	369	988	5133	1	1	133
AGAC	367	873	5243	0.0627993	1	134
GACC	366	794	4390	0.000162676	1	135
GCAA	365	770	4602	2.0535e-05	1	136
CAAC	364	905	3879	0.654747	0.0094431	137
TACA	356	753	4151	3.57493e-05	1	138
TTTA	354	1190	5230	1	1	139
TCAC	352	1605	5560	1	1	140
TTGC	348	1115	5092	1	1	141
GAGT	347	941	5429	1	1	142
TATT	342	1112	4352	1	1	143
GTTT	340	1403	5820	1	1	144
GTTC	338	1521	4202	1	1	145
TTGT	337	1845	5358	1	1	146
ATGC	334	854	4161	1	1	147
GGGT	334	692	5798	1.88693e-05	1	148
AATA	333	761	4050	0.0128681	1	149
GCAT	332	1202	4134	1	1	150
ATTG	331	1206	4032	1	1	151
TACC	330	889	2946	1	7.22129e-09	152
CAAT	329	708	3660	0.000333122	0.278446	153
CCCC	326	1039	5764	1	1	154
GGAT	326	991	4854	1	1	155
AGTC	324	1270	4388	1	1	156
AACC	323	879	4478	1	1	157
TATG	322	732	3373	0.0124913	0.00814582	158
TCTA	321	897	3867	1	1	159
GCAC	319	701	4814	0.00179795	1	160
AATT	316	991	4986	1	1	161
TTGA	314	1184	5163	1	1	162
AATC	314	963	4030	1	1	163
AGTT	313	1198	5024	1	1	164
TACT	311	1014	3690	1	1	165
CCTA	311	994	3783	1	1	166
ATAT	310	771	3229	1	0.00774734	167
TTAT	310	1028	4003	1	1	168
CCGC	307	737	3352	0.287465	0.145258	169
ACAC	303	694	4137	0.0302711	1	170
CTAT	301	691	3101	0.0358267	0.00485857	171
TTAA	300	889	4300	1	1	172
GAAT	297	1048	4482	1	1	173
CGGG	295	426	4047	4.62532e-18	1	174
GTCA	293	1074	4355	1	1	175
TTAC	292	857	3487	1	1	176
ATAA	286	686	3706	0.395866	1	177
GAAC	286	735	4156	1	1	178
CGCT	285	717	2391	1	4.50779e-10	179
GTTG	282	1036	4473	1	1	180
GGCG	280	408	3787	9.88343e-17	1	181
GGTC	279	718	4454	1	1	182
GATT	277	1026	4434	1	1	183
TATC	277	966	2714	1	0.000368138	184
GCGG	276	503	3506	3.53904e-08	1	185
CTTA	274	868	3611	1	1	186
GATC	272	948	3730	1	1	187
GGTT	264	880	4922	1	1	188
ATTA	262	732	3941	1	1	189
CTAA	259	751	3751	1	1	190
CGTG	256	565	2568	0.0163793	0.00391722	191
CGGC	250	367	3224	1.37807e-14	1	192
GCCG	249	513	3100	0.000557453	1	193
CCCG	248	599	3861	0.990183	1	194
TCCG	246	641	2306	1	7.25189e-05	195
GCTA	246	574	3360	0.265888	1	196
TGTA	244	1084	4344	1	1	197
ACTA	239	577	2878	1	1	198
GCGC	234	288	2958	4.73716e-20	1	199
CCGG	234	376	3666	1.35966e-10	1	200
CATA	233	656	3175	1	1	201
TAAT	232	757	3814	1	1	202
TAAG	230	667	3601	1	1	203
ATAC	227	569	2603	1	1	204
CGCC	227	456	3741	0.000398283	1	205
CGAG	226	483	2712	0.00955263	1	206
AGTA	222	703	3590	1	1	207
TAAC	217	683	2661	1	1	208
AGCG	215	372	2482	1.44479e-07	1	209
GATA	209	529	2641	1	1	210
CGCA	202	540	1902	1	0.000986472	211
TATA	200	591	2738	1	1	212
CGTC	195	693	1665	1	3.87211e-06	213
TAGG	193	522	3986	1	1	214
CCGT	192	638	1825	1	0.00276598	215
CGGA	192	378	2299	0.000929219	1	216
TCGG	188	306	2213	5.02135e-08	1	217
CCGA	187	430	2102	0.594799	1	218
GTAT	187	800	2873	1	1	219
CTCG	185	492	2638	1	1	220
CTAG	181	692	3611	1	1	221
GACG	181	410	1792	0.420301	0.0336317	222
GTAG	179	547	3609	1	1	223
TCGC	177	476	1981	1	1	224
GTAA	175	660	3431	1	1	225
CACG	175	467	2314	1	1	226
TTCG	175	518	1479	1	1.08716e-05	227
GTAC	175	602	2145	1	1	228
TAGA	175	639	3870	1	1	229
TTAG	174	733	3969	1	1	230
TGCG	174	332	2120	0.000640925	1	231
ACCG	173	440	1640	1	0.00631195	232
GGTA	171	513	3232	1	1	233
TAGC	170	572	3348	1	1	234
ACGG	166	260	1822	7.119e-08	1	235
GCGT	157	357	1904	0.900343	1	236
ACGC	156	428	1780	1	1	237
CGCG	150	216	2092	7.12157e-09	1	238
TCGT	149	674	1325	1	0.00125088	239
GTTA	148	642	2836	1	1	240
ACGT	148	477	1452	1	0.0895047	241
GTCG	146	305	1396	0.0950508	0.0356828	242
ATAG	144	566	3095	1	1	243
CGGT	142	287	1779	0.0381617	1	244
TAGT	141	794	3048	1	1	245
ATCG	138	516	1236	1	0.00368734	246
CGAC	133	297	1278	1	0.081169	247
GCGA	131	221	1978	0.000104679	1	248
AACG	129	348	1353	1	1	249
TCGA	122	377	1277	1	1	250
ACGA	118	308	1177	1	0.536805	251
CGAA	105	281	1425	1	1	252
CGTT	104	605	1392	1	1	253
TACG	98	256	777	1	0.000856652	254
CGAT	91	259	1098	1	1	255
CGTA	85	288	839	1	1	256

## Sheet: caco3_motif
tetramers	No. in CLIP	No. in the INPUT	No. in the genome	P-value( Input)	P-value (Genome)	rank by no.
CTGG	1479	2432	10448	1	3.07251e-06	1
GCTG	1406	2102	8778	1	2.96727e-19	2
CCTG	1299	2136	10268	1	1	3
TCCT	1169	3541	8024	1	7.16248e-07	4
TGGA	1167	1779	7119	1	1.62307e-18	5
CTGC	1152	1990	7973	1	3.94556e-06	6
GGAG	1120	1080	9209	1.0583e-32	1	7
CTTC	1087	2937	6633	1	3.63553e-17	8
CTCC	1085	3268	8793	1	1	9
TCTG	1058	1896	8180	1	1	10
TTCC	1030	3080	7201	1	9.7922e-05	11
GAAG	1029	1227	6637	1.98823e-11	7.21518e-11	12
TGGC	1022	1277	7200	3.19794e-08	0.00032276	13
CCAG	1011	1504	9801	1	1	14
CCTC	1011	3001	8253	1	1	15
TGCT	1003	1800	6667	1	4.11104e-08	16
CTGA	982	1609	7173	1	0.0417158	17
CAGG	965	934	9869	9.98371e-28	1	18
CAGC	963	1403	8205	0.897247	1	19
TTCT	956	2319	7838	1	1	20
AGGA	946	952	7937	1.26113e-23	1	21
TGGG	943	994	9655	1.39817e-19	1	22
CTGT	942	1891	7571	1	1	23
GTGG	940	970	7246	2.68315e-21	1	24
CTCT	937	2082	7523	1	1	25
GCAG	933	1070	7893	6.28636e-13	1	26
AGAA	917	1151	7348	4.83236e-07	1	27
GGAA	901	1179	7048	9.00052e-05	1	28
GGTG	900	930	7039	2.99446e-20	1	29
GGCT	896	1092	7771	1.56965e-08	1	30
TCCA	895	2066	6690	1	0.649574	31
AGCT	895	1208	6768	0.00240239	1	32
TCTT	892	2122	6707	1	1	33
AAGA	892	1006	6286	1.78185e-13	0.00148045	34
TCCC	890	2729	8021	1	1	35
CATC	886	1641	4454	1	1.90671e-35	36
CCCT	877	1949	7477	1	1	37
GAGG	875	836	8500	3.3596e-26	1	38
CAAG	872	995	5815	2.27373e-12	9.80416e-07	39
ACTG	867	1942	5970	1	0.000105918	40
CAGA	857	1089	7550	6.69427e-06	1	41
CCCA	855	1715	8829	1	1	42
TCTC	853	2423	7206	1	1	43
TTCA	850	1487	6124	1	0.0273742	44
AAAG	833	1061	6771	1.34428e-05	1	45
CTCA	832	1638	7429	1	1	46
TCAG	828	1366	7143	1	1	47
AAGG	827	762	6338	8.84943e-28	1	48
ACCT	827	1377	5746	1	0.000585637	49
GGGA	823	759	8416	1.45099e-27	1	50
TGCA	822	1274	6654	1	1	51
CCTT	818	2188	6703	1	1	52
ATGG	804	862	5626	2.08389e-15	0.00182748	53
TTTC	798	1959	7385	1	1	54
TGTG	798	1356	6771	1	1	55
CTTT	798	1729	7405	1	1	56
TGGT	796	1104	5937	0.065605	0.896761	57
GGCC	786	696	6993	1.12875e-29	1	58
GCCT	786	1168	8026	1	1	59
TGAA	785	1233	6203	1	1	60
AGTG	784	1277	6744	1	1	61
GAAA	776	1089	6786	0.182731	1	62
CAAA	775	1121	6231	1	1	63
CACC	774	1116	6348	1	1	64
CCAA	771	1157	5769	1	1	65
TCAA	769	1016	4719	0.00146833	1.67024e-11	66
GCCA	769	843	6807	2.85626e-13	1	67
TGCC	756	1177	6847	1	1	68
GAGC	749	688	6252	2.45235e-25	1	69
AAAT	745	1086	6174	1	1	70
AAGT	743	1200	5235	1	0.00800767	71
AGCA	742	977	6162	0.00155644	1	72
AGCC	741	876	7472	1.83132e-08	1	73
GGCA	741	781	6731	3.05235e-15	1	74
GGGC	739	594	7035	7.06811e-36	1	75
CCAC	734	1495	6415	1	1	76
GTGA	730	1249	6152	1	1	77
AGAG	729	744	7433	4.2667e-17	1	78
TGAG	714	948	8019	0.00462493	1	79
AAAA	712	910	5799	0.000160505	1	80
ATCT	712	1351	5026	1	0.0137664	81
AAGC	712	863	5057	7.09354e-07	0.0248745	82
CACT	711	1716	6234	1	1	83
TTGG	710	960	6516	0.0208715	1	84
GAGA	706	789	7403	5.08578e-11	1	85
TGAC	704	1432	4432	1	9.91409e-09	86
AGGC	704	708	7685	1.89652e-17	1	87
GCTC	704	924	6041	0.00199581	1	88
ATCA	703	1113	4178	1	8.32189e-13	89
ACAA	701	738	4527	1.88692e-14	4.33906e-07	90
TGTC	697	1826	5270	1	1	91
ACAG	697	901	6892	0.000585461	1	92
ACCA	690	909	5284	0.00331744	1	93
GCCC	688	774	6874	2.33258e-10	1	94
AGGG	685	610	7333	2.32815e-25	1	95
TTTG	685	1448	7237	1	1	96
CCAT	682	1228	5506	1	1	97
CAGT	678	1433	6036	1	1	98
AACA	676	799	5080	1.16001e-07	1	99
TCAT	669	1488	4739	1	0.0308089	100
GATG	669	941	4770	0.458064	0.0550154	101
AAAC	668	899	5133	0.0233324	1	102
ATCC	658	1323	4444	1	0.000294617	103
GGAC	656	743	4612	1.70406e-09	0.01793	104
TGTT	651	1540	5871	1	1	105
TCAC	649	1584	5560	1	1	106
ATTT	648	1370	6650	1	1	107
CATG	645	1000	5816	1	1	108
AATG	637	949	5207	1	1	109
CACA	632	968	5797	1	1	110
AACT	625	1068	4798	1	1	111
AGGT	625	725	6028	7.09364e-08	1	112
GCTT	621	1159	5488	1	1	113
GACT	620	1249	4441	1	0.130368	114
AGAT	618	828	5088	0.0301805	1	115
CATT	616	1502	5465	1	1	116
GTCT	614	1314	5534	1	1	117
GTCC	612	1479	4510	1	1	118
TAAA	611	820	5010	0.0368365	1	119
CTTG	610	1172	6391	1	1	120
GTGC	607	858	5205	0.934567	1	121
TGAT	607	1050	4471	1	1	122
GACC	605	750	4390	7.85263e-05	0.395587	123
GGGG	605	440	6121	1.7063e-36	1	124
ACCC	603	825	5444	0.142677	1	125
ATTC	598	1151	4616	1	1	126
TTTT	597	1310	6565	1	1	127
ACTC	597	1335	5032	1	1	128
ACTT	594	1314	5270	1	1	129
CCCC	593	1028	5764	1	1	130
AACC	590	822	4478	0.474243	1	131
ATGA	585	895	4708	1	1	132
GAGT	573	814	5429	1	1	133
ACAT	572	944	4554	1	1	134
TTGC	570	952	5092	1	1	135
CTAC	566	866	3401	1	1.67453e-09	136
TTTA	564	952	5230	1	1	137
CAAC	563	874	3879	1	0.0100074	138
AGTT	563	966	5024	1	1	139
TACA	561	639	4151	9.21139e-08	1	140
GTGT	560	1107	4756	1	1	141
GTTC	557	1375	4202	1	1	142
GCAT	557	1068	4134	1	1	143
ATGT	548	999	4768	1	1	144
GACA	547	809	4948	1	1	145
AATA	544	628	4050	6.00642e-07	1	146
GTTT	541	1108	5820	1	1	147
AATT	532	860	4986	1	1	148
TATT	528	931	4352	1	1	149
CCGC	525	709	3352	0.145989	1.23128e-05	150
CAAT	522	635	3660	0.000107942	0.0725568	151
GCAC	519	688	4814	0.0515337	1	152
ATGC	518	753	4161	1	1	153
GGAT	516	778	4854	1	1	154
TTAA	514	742	4300	1	1	155
TATG	512	641	3373	0.00122206	0.000416919	156
GCAA	512	730	4602	1	1	157
ATTG	512	1005	4032	1	1	158
AGAC	510	752	5243	1	1	159
TTGT	509	1539	5358	1	1	160
TTAT	500	875	4003	1	1	161
ATAT	494	654	3229	0.0662786	0.00029919	162
GGGT	492	595	5798	0.000143738	1	163
GTCA	492	1183	4355	1	1	164
CCTA	489	918	3783	1	1	165
TACC	485	872	2946	1	1.74315e-07	166
AGTC	484	1233	4388	1	1	167
AATC	483	870	4030	1	1	168
TTGA	481	1009	5163	1	1	169
ACAC	480	658	4137	0.524418	1	170
GAAT	478	864	4482	1	1	171
TACT	478	958	3690	1	1	172
CGCT	469	640	2391	0.465072	1.67315e-17	173
GAAC	467	649	4156	1	1	174
TCTA	466	802	3867	1	1	175
CTTA	462	751	3611	1	1	176
CTAA	460	673	3751	1	1	177
GGTT	458	720	4922	1	1	178
GGTC	456	595	4454	0.0487113	1	179
CGGG	453	320	4047	8.56695e-29	1	180
CCGG	446	368	3666	4.81653e-20	1	181
GTTG	446	853	4473	1	1	182
GATT	445	799	4434	1	1	183
CTAT	437	631	3101	1	0.438967	184
GATC	431	744	3730	1	1	185
ATAA	430	543	3706	0.0110217	1	186
GCGG	429	361	3506	2.68592e-18	1	187
GCCG	428	397	3100	9.55242e-14	1	188
CCCG	423	618	3861	1	1	189
AGTA	423	648	3590	1	1	190
TAAG	423	541	3601	0.0264631	1	191
ATTA	422	636	3941	1	1	192
TTAC	421	765	3487	1	1	193
TATC	421	873	2714	1	0.000538572	194
TGTA	420	902	4344	1	1	195
GGCG	418	300	3787	1.07908e-25	1	196
TCCG	418	655	2306	1	5.17936e-11	197
CGGC	413	323	3224	4.41872e-21	1	198
ACTA	411	565	2878	1	0.267886	199
GCTA	395	497	3360	0.0177286	1	200
CGCC	393	457	3741	0.00014217	1	201
TAAT	370	652	3814	1	1	202
ATAC	368	529	2603	1	0.79472	203
TAAC	361	584	2661	1	1	204
CGTG	354	549	2568	1	1	205
TATA	349	484	2738	1	1	206
CATA	348	571	3175	1	1	207
GCGC	346	281	2958	5.07384e-16	1	208
GTAT	337	693	2873	1	1	209
AGCG	334	357	2482	4.9098e-06	1	210
TAGA	327	512	3870	1	1	211
CGGA	326	316	2299	7.74765e-09	1	212
TTAG	321	563	3969	1	1	213
GATA	321	448	2641	1	1	214
GTAC	316	527	2145	1	0.188158	215
GTAA	311	602	3431	1	1	216
GTTA	308	533	2836	1	1	217
ACCG	307	433	1640	1	3.3842e-09	218
CTAG	306	583	3611	1	1	219
GGTA	304	448	3232	1	1	220
CGAG	303	347	2712	0.00112249	1	221
TAGG	296	398	3986	1	1	222
CCGT	294	625	1825	1	0.00144362	223
TCGG	290	253	2213	5.74137e-11	1	224
CGCA	290	497	1902	1	0.0482286	225
TAGC	288	481	3348	1	1	226
TGCG	288	287	2120	6.16373e-07	1	227
GTAG	284	456	3609	1	1	228
CCGA	281	359	2102	0.32003	1	229
TAGT	272	667	3048	1	1	230
CGTC	271	668	1665	1	0.00168438	231
CTCG	267	444	2638	1	1	232
ATAG	265	443	3095	1	1	233
GACG	264	333	1792	0.270998	0.473438	234
ACGG	257	217	1822	1.44956e-10	1	235
CACG	255	435	2314	1	1	236
TTCG	246	466	1479	1	0.00117492	237
ACGC	246	388	1780	1	1	238
TCGC	238	429	1981	1	1	239
GCGT	220	330	1904	1	1	240
CGGT	220	243	1779	0.00465336	1	241
GCGA	217	190	1978	6.41216e-08	1	242
CGCG	212	211	2092	6.60331e-05	1	243
TCGT	210	592	1325	1	0.059385	244
ACGT	208	446	1452	1	1	245
CGAC	201	290	1278	1	0.111055	246
ATCG	193	416	1236	1	0.190996	247
GTCG	191	278	1396	1	1	248
CGAA	187	263	1425	1	1	249
AACG	186	303	1353	1	1	250
CGTT	177	517	1392	1	1	251
TCGA	174	341	1277	1	1	252
TACG	170	218	777	1	8.20516e-09	253
ACGA	165	240	1177	1	1	254
CGAT	144	240	1098	1	1	255
CGTA	118	250	839	1	1	256
